# Supplementary material for: Human-associated bacteria adopt an unusual route for synthesizing 3-acetylated tetramates for environmental adaptation
Source: Microbiome. 2023 May 5;11:97. doi: 10.1186/s40168-023-01548-4 (PMC10161427; doi:10.1186/s40168-023-01548-4)
Supplement: Supplementary file 2 — Additional file 1. Supplementary Tables, Supplementary Figures. [file 40168_2023_1548_MOESM1_ESM.zip]

Archive with 2 entries (2 files):
- SI.pdf
- Table S3_BLASTP result of 111 MucF homologous proteins matching MucF35 (tab 1) and detail information about 18 verified MucF homologues (tab 2).xlsx
