# Supplementary material for: Human-associated bacteria adopt an unusual route for synthesizing 3-acetylated tetramates for environmental adaptation
Source: Microbiome. 2023 May 5;11:97. doi: 10.1186/s40168-023-01548-4 (PMC10161427; doi:10.1186/s40168-023-01548-4)
Supplement: Supplementary file 2 — Additional file 1. Supplementary Tables, Supplementary Figures. [file 40168_2023_1548_MOESM1_ESM.zip › Table S3_BLASTP result of 111 MucF homologous proteins matching MucF35 (tab 1) and detail information about 18 verified MucF homologues (tab 2).xlsx]

## Sheet: 111 MucF35 homologous proteins
Accession	Description	Scientific Name	Max Score	Total Score	Query Cover	E value	Per. ident	Acc. Len	representative strain	host/isolation source	muc BGC
WP_002277499.1	HXXEE domain-containing protein [Streptococcus mutans]	Streptococcus mutans	310	310	0.99	7e-106	100	167	Streptococcus mutans 35	Homo sapiens/oral cavity	√
	HXXEE domain-containing protein [Streptococcus mutans]	Streptococcus mutans	310	310	0.99	7e-106	100	167	Streptococcus mutans NN2025	Homo sapiens/oral cavity	√
	HXXEE domain-containing protein [Streptococcus mutans]	Streptococcus mutans	310	310	0.99	7e-106	100	167	Streptococcus mutans 2VS1	Homo sapiens/oral cavity	√
	HXXEE domain-containing protein [Streptococcus mutans]	Streptococcus mutans	310	310	0.99	7e-106	100	167	Streptococcus mutans G123	Homo sapiens/oral cavity	√
	HXXEE domain-containing protein [Streptococcus mutans]	Streptococcus mutans	310	310	0.99	7e-106	100	167	Streptococcus mutans M21	Homo sapiens/oral cavity	√
	HXXEE domain-containing protein [Streptococcus mutans]	Streptococcus mutans	310	310	0.99	7e-106	100	167	Streptococcus mutans NLML4	Homo sapiens/oral cavity	√
	HXXEE domain-containing protein [Streptococcus mutans]	Streptococcus mutans	310	310	0.99	7e-106	100	167	Streptococcus mutans NLML9	Homo sapiens/oral cavity	√
	HXXEE domain-containing protein [Streptococcus mutans]	Streptococcus mutans	310	310	0.99	7e-106	100	167	Streptococcus mutans M2A	Homo sapiens/oral cavity	√
	HXXEE domain-containing protein [Streptococcus mutans]	Streptococcus mutans	310	310	0.99	7e-106	100	167	Streptococcus mutans W6	Homo sapiens/oral cavity	√
	HXXEE domain-containing protein [Streptococcus mutans]	Streptococcus mutans	310	310	0.99	7e-106	100	167	Streptococcus mutans SM6	Homo sapiens/oral cavity	√
	HXXEE domain-containing protein [Streptococcus mutans]	Streptococcus mutans	310	310	0.99	7e-106	100	167	Streptococcus mutans 14D	Homo sapiens/oral cavity	√
	HXXEE domain-containing protein [Streptococcus mutans]	Streptococcus mutans	310	310	0.99	7e-106	100	167	Streptococcus mutans B	Homo sapiens/oral cavity	√
	HXXEE domain-containing protein [Streptococcus mutans]	Streptococcus mutans	310	310	0.99	7e-106	100	167	Streptococcus mutans 24	Homo sapiens/oral cavity	√
	HXXEE domain-containing protein [Streptococcus mutans]	Streptococcus mutans	310	310	0.99	7e-106	100	167	Streptococcus mutans B05Sm11	Homo sapiens/oral cavity	√
	HXXEE domain-containing protein [Streptococcus mutans]	Streptococcus mutans	310	310	0.99	7e-106	100	167	Streptococcus mutans B07Sm2	Homo sapiens/oral cavity	√
	HXXEE domain-containing protein [Streptococcus mutans]	Streptococcus mutans	310	310	0.99	7e-106	100	167	Streptococcus mutans B04Sm5	Homo sapiens/oral cavity	√
	HXXEE domain-containing protein [Streptococcus mutans]	Streptococcus mutans	310	310	0.99	7e-106	100	167	Streptococcus mutans B06Sm2	Homo sapiens/oral cavity	√
	HXXEE domain-containing protein [Streptococcus mutans]	Streptococcus mutans	310	310	0.99	7e-106	100	167	Streptococcus mutans B115SM-A	Homo sapiens/oral cavity	√
	HXXEE domain-containing protein [Streptococcus mutans]	Streptococcus mutans	310	310	0.99	7e-106	100	167	Streptococcus mutans KK23	Homo sapiens/oral cavity	√
	HXXEE domain-containing protein [Streptococcus mutans]	Streptococcus mutans	310	310	0.99	7e-106	100	167	Streptococcus mutans AC4446	Homo sapiens/infective endocarditis	√
	HXXEE domain-containing protein [Streptococcus mutans]	Streptococcus mutans	310	310	0.99	7e-106	100	167	Streptococcus mutans HM	Homo sapiens/blood of patient with infective endocarditis	√
	HXXEE domain-containing protein [Streptococcus mutans]	Streptococcus mutans	310	310	0.99	7e-106	100	167	Streptococcus mutans BgEED33	Homo sapiens/gut	√
	HXXEE domain-containing protein [Streptococcus mutans]	Streptococcus mutans	310	310	0.99	7e-106	100	167	Streptococcus mutans S4	Homo sapiens/oral cavity (root canal)	√
	HXXEE domain-containing protein [Streptococcus mutans]	Streptococcus mutans	310	310	0.99	7e-106	100	167	Streptococcus mutans S1	Homo sapiens/oral cavity (root canal)	√
	HXXEE domain-containing protein [Streptococcus mutans]	Streptococcus mutans	310	310	0.99	7e-106	100	167	Streptococcus mutans P6	Homo sapiens/oral cavity (root canal)	√
	HXXEE domain-containing protein [Streptococcus mutans]	Streptococcus mutans	310	310	0.99	7e-106	100	167	Streptococcus mutans P1	Homo sapiens/oral cavity (root canal)	√
	HXXEE domain-containing protein [Streptococcus mutans]	Streptococcus mutans	310	310	0.99	7e-106	100	167	Streptococcus mutans 1006_SMUT	Homo sapiens/missing	√
	HXXEE domain-containing protein [Streptococcus mutans]	Streptococcus mutans	310	310	0.99	7e-106	100	167	Streptococcus mutans 1002_SMUT	Homo sapiens/missing	√
	HXXEE domain-containing protein [Streptococcus mutans]	Streptococcus mutans	310	310	0.99	7e-106	100	167	Streptococcus mutans NCTC10832	Homo sapiens/oral cavity (Dental abscess)	√
	HXXEE domain-containing protein [Streptococcus mutans]	Streptococcus mutans	310	310	0.99	7e-106	100	167	Streptococcus mutans UAB-40	Homo sapiens/oral cavity	√
	HXXEE domain-containing protein [Streptococcus mutans]	Streptococcus mutans	310	310	0.99	7e-106	100	167	Streptococcus mutans UAB-35	Homo sapiens/oral cavity	√
	HXXEE domain-containing protein [Streptococcus mutans]	Streptococcus mutans	310	310	0.99	7e-106	100	167	Streptococcus mutans UAB-24	Homo sapiens/oral cavity	√
	HXXEE domain-containing protein [Streptococcus mutans]	Streptococcus mutans	310	310	0.99	7e-106	100	167	Streptococcus mutans UAB-20	Homo sapiens/oral cavity	√
	HXXEE domain-containing protein [Streptococcus mutans]	Streptococcus mutans	310	310	0.99	7e-106	100	167	Streptococcus mutans UAB-12	Homo sapiens/oral cavity	√
WP_003079801.1	HXXEE domain-containing protein [Streptococcus]	Streptococcus	307	307	0.99	7e-105	99.4	167	Streptococcus macacae NCTC 11558	Macaque/Dental Plaque	√
	HXXEE domain-containing protein [Streptococcus]	Streptococcus	307	307	0.99	7e-105	99.4	167	Streptococcus troglodytae TKU 31	chimpanzee/oral cavity	√
	HXXEE domain-containing protein [Streptococcus]	Streptococcus	307	307	0.99	7e-105	99.4	167	Streptococcus mutans B30	Homo sapiens/oral cavity	√
WP_024782495.1	HXXEE domain-containing protein [Streptococcus mutans]	Streptococcus mutans	307	307	0.99	8e-105	99.4	167	Streptococcus mutans B107SM-B	Homo sapiens/oral cavity	√
	HXXEE domain-containing protein [Streptococcus mutans]	Streptococcus mutans	307	307	0.99	8e-105	99.4	167	Streptococcus mutans B082SM-A	Homo sapiens/oral cavity	√
WP_099390897.1	HXXEE domain-containing protein [Streptococcus macedonicus]	Streptococcus macedonicus	189	189	0.99	3e-58	57.49	168	Streptococcus macedonicus 27MV	cheese	√(Incomplete)
OHQ34361.1	hypothetical protein HMPREF2571_08280 [Streptococcus sp. HMSC068F04]	Streptococcus sp. HMSC068F04	187	187	0.94	2e-57	62.03	169	Streptococcus sp. HMSC068F04	Homo sapiens/sputum	√
MBF1272941.1	HXXEE domain-containing protein [Oribacterium sinus]	Oribacterium sinus	184	184	0.95	6e-56	61.25	167	Oribacterium sinus JCVI_38_bin.19	Homo sapiens/oral cavity (saliva)	×
WP_049514438.1	HXXEE domain-containing protein [Streptococcus]	Streptococcus	182	182	0.99	1e-55	56.29	167	Streptococcus anginosus NCTC10707	Homo sapiens/oral cavity (tooth)	×
	HXXEE domain-containing protein [Streptococcus]	Streptococcus	182	182	0.99	1e-55	56.29	167	Streptococcus sp. NSJ-17	Homo sapiens/feces	×
	HXXEE domain-containing protein [Streptococcus]	Streptococcus	182	182	0.99	1e-55	56.29	167	Streptococcus anginosus 557_SANG	Homo sapiens/missing	×
	HXXEE domain-containing protein [Streptococcus]	Streptococcus	182	182	0.99	1e-55	56.29	167	Streptococcus anginosus p35gc	Homo sapiens/oral cavity (pus from dental abscess)	×
WP_007147485.1	HXXEE domain-containing protein [Scardovia wiggsiae]	Scardovia wiggsiae	180	180	0.99	2e-54	53.25	169	Scardovia wiggsiae F0424	human-associated habitat	×
MBF1677180.1	HXXEE domain-containing protein [Scardovia wiggsiae]	Scardovia wiggsiae	179	179	0.99	5e-54	53.25	169	Scardovia wiggsiae JCVI_6_bin.4	Homo sapiens/oral cavity	×
WP_205396192.1	HXXEE domain-containing protein [Streptococcus lutetiensis]	Streptococcus lutetiensis	178	178	0.98	1e-53	57.23	172	Streptococcus lutetiensis BR UVF01	bovine/rumen	√
	HXXEE domain-containing protein [Streptococcus lutetiensis]	Streptococcus lutetiensis	178	178	0.98	1e-53	57.23	172	Streptococcus lutetiensis BR UVF02	bovine/rumen	√
	HXXEE domain-containing protein [Streptococcus lutetiensis]	Streptococcus lutetiensis	178	178	0.98	1e-53	57.23	172	Streptococcus lutetiensis BR UVF03	bovine/rumen	√
WP_075390016.1	HXXEE domain-containing protein [Actinomyces oris]	Actinomyces oris	177	177	0.99	2e-53	51.5	167	Actinomyces oris WE8B-23	Homo sapiens/oral cavity (plaque(caries +))	×
MBF1675495.1	HXXEE domain-containing protein [Scardovia wiggsiae]	Scardovia wiggsiae	177	177	0.99	3e-53	52.66	169	Scardovia wiggsiae JCVI_7_bin.15	Homo sapiens/oral cavity (saliva)	×
WP_075403003.1	HXXEE domain-containing protein [Actinomyces oris]	Actinomyces oris	176	176	0.99	4e-53	50.9	167	Actinomyces oris M48-1B-1	Homo sapiens/oral cavity (plaque(caries +))	×
	HXXEE domain-containing protein [Actinomyces oris]	Actinomyces oris	176	176	0.99	4e-53	50.9	167	Actinomyces oris R11372	Homo sapiens/Intra-uterine contraceptive devices (IUCD)	×
MBF1666768.1	HXXEE domain-containing protein [Scardovia wiggsiae]	Scardovia wiggsiae	176	176	0.99	5e-53	52.66	169	Scardovia wiggsiae JCVI_32_bin.6	Homo sapiens/oral cavity (saliva)	×
WP_075372953.1	HXXEE domain-containing protein [Actinomyces oris]	Actinomyces oris	176	176	0.94	9e-53	52.83	167	Actinomyces oris CCUG 34286	Homo sapiens/oral cavity (Gingival crevice)	×
WP_141407301.1	HXXEE domain-containing protein [Actinomyces oris]	Actinomyces oris	174	174	0.99	2e-52	50.3	167	Actinomyces oris FDAARGOS_1051	missing	×
	HXXEE domain-containing protein [Actinomyces oris]	Actinomyces oris	174	174	0.99	2e-52	50.3	167	Actinomyces oris CCUG 34288	Homo sapiens/sputum	×
WP_075393315.1	HXXEE domain-containing protein [Actinomyces oris]	Actinomyces oris	174	174	0.99	4e-52	50.3	167	Actinomyces oris A19A-1	Homo sapiens/oral cavity (Leathery lesion)	×
WP_018371811.1	HXXEE domain-containing protein [Streptococcus massiliensis]	Streptococcus massiliensis	172	172	0.94	1e-51	54.38	169	Streptococcus massiliensis 4401825	not provided	×
	HXXEE domain-containing protein [Streptococcus massiliensis]	Streptococcus massiliensis	172	172	0.94	1e-51	54.38	169	Streptococcus massiliensis DSM 18628	Homo sapiens/blood	×
	HXXEE domain-containing protein [Streptococcus massiliensis]	Streptococcus massiliensis	172	172	0.94	1e-51	54.38	169	Streptococcus massiliensis NCTC13765	not available	×
WP_075407868.1	HXXEE domain-containing protein [Actinomyces naeslundii]	Actinomyces naeslundii	171	171	0.99	8e-51	50.3	167	Actinomyces naeslundii R19039	Homo sapiens/liver abscess	×
	HXXEE domain-containing protein [Actinomyces naeslundii]	Actinomyces naeslundii	171	171	0.99	8e-51	50.3	167	Actinomyces naeslundii R8152	Homo sapiens/Intra-uterine contraceptive devices (IUCD)	×
	HXXEE domain-containing protein [Actinomyces naeslundii]	Actinomyces naeslundii	171	171	0.99	8e-51	50.3	167	Actinomyces naeslundii F12B1	Homo sapiens/oral cavity (plaque(caries +))	×
	HXXEE domain-containing protein [Actinomyces naeslundii]	Actinomyces naeslundii	171	171	0.99	8e-51	50.3	167	Actinomyces naeslundii MMRC12-1	Homo sapiens/Soft lesion	×
	HXXEE domain-containing protein [Actinomyces naeslundii]	Actinomyces naeslundii	171	171	0.99	8e-51	50.3	167	Actinomyces naeslundii Pn10N	Homo sapiens/oral cavity (plaque)	×
WP_075409669.1	HXXEE domain-containing protein [Actinomyces naeslundii]	Actinomyces naeslundii	170	170	0.99	1e-50	50.3	167	Actinomyces naeslundii WE6B-3	Homo sapiens/oral cavity (plaque(caries +))	×
WP_057490006.1	HXXEE domain-containing protein [Streptococcus orisasini]	Streptococcus orisasini	170	170	0.97	1e-50	55.15	171	Streptococcus orisasini SH06	Equus caballus/feces	√
WP_019313770.1	HXXEE domain-containing protein [Streptococcus mutans]	Streptococcus mutans	170	170	0.94	2e-50	56.52	169	Streptococcus mutans TCI-201	Homo sapiens/oral cavity	×
	HXXEE domain-containing protein [Streptococcus mutans]	Streptococcus mutans	170	170	0.94	2e-50	56.52	169	Streptococcus mutans TCI-244	Homo sapiens/oral cavity	×
	HXXEE domain-containing protein [Streptococcus mutans]	Streptococcus mutans	170	170	0.94	2e-50	56.52	169	Streptococcus mutans B30	Homo sapiens/oral cavity	√
	HXXEE domain-containing protein [Streptococcus mutans]	Streptococcus mutans	170	170	0.94	2e-50	56.52	169	Streptococcus mutans PKUSS-2	Homo sapiens/missing	×
	HXXEE domain-containing protein [Streptococcus mutans]	Streptococcus mutans	170	170	0.94	2e-50	56.52	169	Streptococcus mutans PKUSS-7	Homo sapiens/missing	×
	HXXEE domain-containing protein [Streptococcus mutans]	Streptococcus mutans	170	170	0.94	2e-50	56.52	169	Streptococcus mutans NCTC10923	not available	×
	HXXEE domain-containing protein [Streptococcus mutans]	Streptococcus mutans	170	170	0.94	2e-50	56.52	169	Streptococcus mutans UA140	Homo sapiens/oral cavity	×
WP_002278362.1	HXXEE domain-containing protein [Streptococcus mutans]	Streptococcus mutans	170	170	0.94	2e-50	54.66	169	Streptococcus mutans 11VS1	Homo sapiens/oral cavity	×
WP_023920038.1	HXXEE domain-containing protein [Streptococcus parasanguinis]	Streptococcus parasanguinis	169	169	0.94	2e-50	55.9	169	Streptococcus parasanguinis CC87K	missing	×
WP_101560298.1	HXXEE domain-containing protein [Actinomyces naeslundii]	Actinomyces naeslundii	169	169	0.99	2e-50	50.3	167	Actinomyces naeslundii UMB0181	Homo sapiens/urine	×
WP_195915576.1	HXXEE domain-containing protein [Streptococcus parasanguinis]	Streptococcus parasanguinis	169	169	0.94	3e-50	55.9	169	Streptococcus parasanguinis 1001283B150304_161114_F10	Homo sapiens/stool	×
WP_002268983.1	HXXEE domain-containing protein [Streptococcus mutans]	Streptococcus mutans	169	169	0.94	3e-50	56.52	169	Streptococcus mutans TCI-170	Homo sapiens/oral cavity	×
	HXXEE domain-containing protein [Streptococcus mutans]	Streptococcus mutans	169	169	0.94	3e-50	56.52	169	Streptococcus mutans R221	Homo sapiens/oral cavity	×
WP_214255370.1	HXXEE domain-containing protein [Streptococcus parasanguinis]	Streptococcus parasanguinis	169	169	0.94	3e-50	55.9	169	Streptococcus parasanguinis P430801	Homo sapiens/stool	×
WP_218641123.1	HXXEE domain-containing protein [Actinomyces naeslundii]	Actinomyces naeslundii	170	170	0.99	4e-50	50.3	189	Actinomyces naeslundii	missing	×
WP_024785922.1	HXXEE domain-containing protein [Streptococcus mutans]	Streptococcus mutans	169	169	0.94	5e-50	54.66	169	Streptococcus mutans B23Sm1	Homo sapiens/oral cavity	×
WP_021144790.1	HXXEE domain-containing protein [Streptococcus sp. HSISS2]	Streptococcus sp. HSISS2	168	168	0.94	7e-50	55.9	169	Streptococcus sp. HSISS2	Homo sapiens/ileostomy effluent evening sample	×
WP_192072002.1	HXXEE domain-containing protein [Streptococcus mutans]	Streptococcus mutans	168	168	0.94	7e-50	55.9	169	Streptococcus mutans 27-3	Homo sapiens/oral cavity	×
WP_002265922.1	HXXEE domain-containing protein [Streptococcus mutans]	Streptococcus mutans	168	168	0.94	9e-50	54.04	169	Streptococcus mutans TCI-51	Homo sapiens/oral cavity	×
	HXXEE domain-containing protein [Streptococcus mutans]	Streptococcus mutans	168	168	0.94	9e-50	54.04	169	Streptococcus mutans SA38	Homo sapiens/oral cavity	×
	HXXEE domain-containing protein [Streptococcus mutans]	Streptococcus mutans	168	168	0.94	9e-50	54.04	169	Streptococcus mutans 4SM1	Homo sapiens/oral cavity	×
	HXXEE domain-containing protein [Streptococcus mutans]	Streptococcus mutans	168	168	0.94	9e-50	54.04	169	Streptococcus mutans 4VF1	Homo sapiens/oral cavity	×
	HXXEE domain-containing protein [Streptococcus mutans]	Streptococcus mutans	168	168	0.94	9e-50	54.04	169	Streptococcus mutans NLML1	Homo sapiens/oral cavity	×
WP_002264107.1	HXXEE domain-containing protein [Streptococcus mutans]	Streptococcus mutans	168	168	0.94	1e-49	55.9	169	Streptococcus mutans TCI-187	Homo sapiens/oral cavity	×
	HXXEE domain-containing protein [Streptococcus mutans]	Streptococcus mutans	168	168	0.94	1e-49	55.9	169	Streptococcus mutans TCI-220	Homo sapiens/oral cavity	×
	HXXEE domain-containing protein [Streptococcus mutans]	Streptococcus mutans	168	168	0.94	1e-49	55.9	169	Streptococcus mutans S1B	Homo sapiens/oral cavity	×
	HXXEE domain-containing protein [Streptococcus mutans]	Streptococcus mutans	168	168	0.94	1e-49	55.9	169	Streptococcus mutans SA41	Homo sapiens/oral cavity	×
	HXXEE domain-containing protein [Streptococcus mutans]	Streptococcus mutans	168	168	0.94	1e-49	55.9	169	Streptococcus mutans B16 P Sm1	Homo sapiens/oral cavity	×
	HXXEE domain-containing protein [Streptococcus mutans]	Streptococcus mutans	168	168	0.94	1e-49	55.9	169	Streptococcus mutans D53t1_180928_E8	Homo sapiens/stool	×
	HXXEE domain-containing protein [Streptococcus mutans]	Streptococcus mutans	168	168	0.94	1e-49	55.9	169	Streptococcus mutans UAB-30	Homo sapiens/oral cavity	×
	HXXEE domain-containing protein [Streptococcus mutans]	Streptococcus mutans	168	168	0.94	1e-49	55.9	169	Streptococcus mutans UAB-5	Homo sapiens/oral cavity	×
WP_002280859.1	HXXEE domain-containing protein [Streptococcus mutans]	Streptococcus mutans	168	168	0.94	1e-49	55.9	169	Streptococcus mutans UA140	Homo sapiens/oral cavity	×
	HXXEE domain-containing protein [Streptococcus mutans]	Streptococcus mutans	168	168	0.94	1e-49	55.9	169	Streptococcus mutans TCI-146	Homo sapiens/oral cavity	×
	HXXEE domain-containing protein [Streptococcus mutans]	Streptococcus mutans	168	168	0.94	1e-49	55.9	169	Streptococcus mutans A9	Homo sapiens/oral cavity	×
	HXXEE domain-containing protein [Streptococcus mutans]	Streptococcus mutans	168	168	0.94	1e-49	55.9	169	Streptococcus mutans N34	Homo sapiens/oral cavity	×
	HXXEE domain-containing protein [Streptococcus mutans]	Streptococcus mutans	168	168	0.94	1e-49	55.9	169	Streptococcus mutans NV1996	Homo sapiens/oral cavity	×
	HXXEE domain-containing protein [Streptococcus mutans]	Streptococcus mutans	168	168	0.94	1e-49	55.9	169	Streptococcus mutans U2A	Homo sapiens/oral cavity	×
	HXXEE domain-containing protein [Streptococcus mutans]	Streptococcus mutans	168	168	0.94	1e-49	55.9	169	Streptococcus mutans B111SM-A	Homo sapiens/oral cavity	×
	HXXEE domain-containing protein [Streptococcus mutans]	Streptococcus mutans	168	168	0.94	1e-49	55.9	169	Streptococcus mutans NCTC 11060	Homo sapiens/blood	×
	HXXEE domain-containing protein [Streptococcus mutans]	Streptococcus mutans	168	168	0.94	1e-49	55.9	169	Streptococcus mutans T8	Homo sapiens/oral cavity	×
	HXXEE domain-containing protein [Streptococcus mutans]	Streptococcus mutans	168	168	0.94	1e-49	55.9	169	Streptococcus mutans E681	Homo sapiens/eye	×
	HXXEE domain-containing protein [Streptococcus mutans]	Streptococcus mutans	168	168	0.94	1e-49	55.9	169	Streptococcus mutans AD01	Homo sapiens/oral cavity	×
	HXXEE domain-containing protein [Streptococcus mutans]	Streptococcus mutans	168	168	0.94	1e-49	55.9	169	Streptococcus mutans PKUSS-3	Homo sapiens/oral cavity	×
	HXXEE domain-containing protein [Streptococcus mutans]	Streptococcus mutans	168	168	0.94	1e-49	55.9	169	Streptococcus mutans PKUSS-6	Homo sapiens/oral cavity	×
	HXXEE domain-containing protein [Streptococcus mutans]	Streptococcus mutans	168	168	0.94	1e-49	55.9	169	Streptococcus mutans UAB-1	Homo sapiens/oral cavity	×
WP_019323847.1	HXXEE domain-containing protein [Streptococcus mutans]	Streptococcus mutans	168	168	0.94	1e-49	55.9	169	Streptococcus mutans TCI-110	Homo sapiens/oral cavity	×
	HXXEE domain-containing protein [Streptococcus mutans]	Streptococcus mutans	168	168	0.94	1e-49	55.9	169	Streptococcus mutans TCI-99	Homo sapiens/oral cavity	×
WP_002271555.1	HXXEE domain-containing protein [Streptococcus mutans]	Streptococcus mutans	168	168	0.94	1e-49	55.9	169	Streptococcus mutans TCI-123	Homo sapiens/oral cavity	×
	HXXEE domain-containing protein [Streptococcus mutans]	Streptococcus mutans	168	168	0.94	1e-49	55.9	169	Streptococcus mutans TCI-125	Homo sapiens/oral cavity	×
	HXXEE domain-containing protein [Streptococcus mutans]	Streptococcus mutans	168	168	0.94	1e-49	55.9	169	Streptococcus mutans TCI-145	Homo sapiens/oral cavity	×
	HXXEE domain-containing protein [Streptococcus mutans]	Streptococcus mutans	168	168	0.94	1e-49	55.9	169	Streptococcus mutans TCI-152	Homo sapiens/oral cavity	×
	HXXEE domain-containing protein [Streptococcus mutans]	Streptococcus mutans	168	168	0.94	1e-49	55.9	169	Streptococcus mutans TCI-163	Homo sapiens/oral cavity	×
	HXXEE domain-containing protein [Streptococcus mutans]	Streptococcus mutans	168	168	0.94	1e-49	55.9	169	Streptococcus mutans TCI-173	Homo sapiens/oral cavity	×
	HXXEE domain-containing protein [Streptococcus mutans]	Streptococcus mutans	168	168	0.94	1e-49	55.9	169	Streptococcus mutans TCI-177	Homo sapiens/oral cavity	×
	HXXEE domain-containing protein [Streptococcus mutans]	Streptococcus mutans	168	168	0.94	1e-49	55.9	169	Streptococcus mutans TCI-204	Homo sapiens/oral cavity	×
	HXXEE domain-containing protein [Streptococcus mutans]	Streptococcus mutans	168	168	0.94	1e-49	55.9	169	Streptococcus mutans TCI-210	Homo sapiens/oral cavity	×
	HXXEE domain-containing protein [Streptococcus mutans]	Streptococcus mutans	168	168	0.94	1e-49	55.9	169	Streptococcus mutans TCI-222	Homo sapiens/oral cavity	×
	HXXEE domain-containing protein [Streptococcus mutans]	Streptococcus mutans	168	168	0.94	1e-49	55.9	169	Streptococcus mutans TCI-228	Homo sapiens/oral cavity	×
	HXXEE domain-containing protein [Streptococcus mutans]	Streptococcus mutans	168	168	0.94	1e-49	55.9	169	Streptococcus mutans TCI-242	Homo sapiens/oral cavity	×
	HXXEE domain-containing protein [Streptococcus mutans]	Streptococcus mutans	168	168	0.94	1e-49	55.9	169	Streptococcus mutans TCI-243	Homo sapiens/oral cavity	×
	HXXEE domain-containing protein [Streptococcus mutans]	Streptococcus mutans	168	168	0.94	1e-49	55.9	169	Streptococcus mutans TCI-249	Homo sapiens/oral cavity	×
	HXXEE domain-containing protein [Streptococcus mutans]	Streptococcus mutans	168	168	0.94	1e-49	55.9	169	Streptococcus mutans TCI-268	Homo sapiens/oral cavity	×
	HXXEE domain-containing protein [Streptococcus mutans]	Streptococcus mutans	168	168	0.94	1e-49	55.9	169	Streptococcus mutans TCI-278	Homo sapiens/oral cavity	×
	HXXEE domain-containing protein [Streptococcus mutans]	Streptococcus mutans	168	168	0.94	1e-49	55.9	169	Streptococcus mutans TCI-294	Homo sapiens/oral cavity	×
	HXXEE domain-containing protein [Streptococcus mutans]	Streptococcus mutans	168	168	0.94	1e-49	55.9	169	Streptococcus mutans TCI-30	Homo sapiens/oral cavity	×
	HXXEE domain-containing protein [Streptococcus mutans]	Streptococcus mutans	168	168	0.94	1e-49	55.9	169	Streptococcus mutans TCI-400	Homo sapiens/oral cavity	×
	HXXEE domain-containing protein [Streptococcus mutans]	Streptococcus mutans	168	168	0.94	1e-49	55.9	169	Streptococcus mutans TCI-75	Homo sapiens/oral cavity	×
	HXXEE domain-containing protein [Streptococcus mutans]	Streptococcus mutans	168	168	0.94	1e-49	55.9	169	Streptococcus mutans 1SM1	Homo sapiens/oral cavity	×
	HXXEE domain-containing protein [Streptococcus mutans]	Streptococcus mutans	168	168	0.94	1e-49	55.9	169	Streptococcus mutans 3SN1	Homo sapiens/oral cavity	×
	HXXEE domain-containing protein [Streptococcus mutans]	Streptococcus mutans	168	168	0.94	1e-49	55.9	169	Streptococcus mutans 11A1	Homo sapiens/oral cavity	×
	HXXEE domain-containing protein [Streptococcus mutans]	Streptococcus mutans	168	168	0.94	1e-49	55.9	169	Streptococcus mutans 11SSST2	Homo sapiens/oral cavity	×
	HXXEE domain-containing protein [Streptococcus mutans]	Streptococcus mutans	168	168	0.94	1e-49	55.9	169	Streptococcus mutans 15VF2	Homo sapiens/oral cavity	×
	HXXEE domain-containing protein [Streptococcus mutans]	Streptococcus mutans	168	168	0.94	1e-49	55.9	169	Streptococcus mutans T4	Homo sapiens/oral cavity	×
	HXXEE domain-containing protein [Streptococcus mutans]	Streptococcus mutans	168	168	0.94	1e-49	55.9	169	Streptococcus mutans N3209	Homo sapiens/oral cavity	×
	HXXEE domain-containing protein [Streptococcus mutans]	Streptococcus mutans	168	168	0.94	1e-49	55.9	169	Streptococcus mutans SF1	Homo sapiens/oral cavity	×
	HXXEE domain-containing protein [Streptococcus mutans]	Streptococcus mutans	168	168	0.94	1e-49	55.9	169	Streptococcus mutans ST6	Homo sapiens/oral cavity	×
	HXXEE domain-containing protein [Streptococcus mutans]	Streptococcus mutans	168	168	0.94	1e-49	55.9	169	Streptococcus mutans SM4	Homo sapiens/oral cavity	×
	HXXEE domain-containing protein [Streptococcus mutans]	Streptococcus mutans	168	168	0.94	1e-49	55.9	169	Streptococcus mutans B13Sm1	Homo sapiens/oral cavity	×
	HXXEE domain-containing protein [Streptococcus mutans]	Streptococcus mutans	168	168	0.94	1e-49	55.9	169	Streptococcus mutans B112SM-A	Homo sapiens/oral cavity	×
	HXXEE domain-containing protein [Streptococcus mutans]	Streptococcus mutans	168	168	0.94	1e-49	55.9	169	Streptococcus mutans B85SM-B	Homo sapiens/oral cavity	×
	HXXEE domain-containing protein [Streptococcus mutans]	Streptococcus mutans	168	168	0.94	1e-49	55.9	169	Streptococcus mutans B88SM-A	Homo sapiens/oral cavity	×
	HXXEE domain-containing protein [Streptococcus mutans]	Streptococcus mutans	168	168	0.94	1e-49	55.9	169	Streptococcus mutans B114SM-A	Homo sapiens/oral cavity	×
	HXXEE domain-containing protein [Streptococcus mutans]	Streptococcus mutans	168	168	0.94	1e-49	55.9	169	Streptococcus mutans PKUSS-HG01	Homo sapiens/oral cavity	×
	HXXEE domain-containing protein [Streptococcus mutans]	Streptococcus mutans	168	168	0.94	1e-49	55.9	169	Streptococcus mutans MGYG-HGUT-00277	Homo sapiens/gut	×
	HXXEE domain-containing protein [Streptococcus mutans]	Streptococcus mutans	168	168	0.94	1e-49	55.9	169	Streptococcus mutans NG8	Homo sapiens/oral cavity	×
	HXXEE domain-containing protein [Streptococcus mutans]	Streptococcus mutans	168	168	0.94	1e-49	55.9	169	Streptococcus mutans KCOM 1054 (= ChDC YM3)	Homo sapiens/oral cavity	×
	HXXEE domain-containing protein [Streptococcus mutans]	Streptococcus mutans	168	168	0.94	1e-49	55.9	169	Streptococcus mutans LAR01	Homo sapiens/oral cavity	×
	HXXEE domain-containing protein [Streptococcus mutans]	Streptococcus mutans	168	168	0.94	1e-49	55.9	169	Streptococcus mutans NCH105	Homo sapiens/oral cavity	×
	HXXEE domain-containing protein [Streptococcus mutans]	Streptococcus mutans	168	168	0.94	1e-49	55.9	169	Streptococcus mutans 1001270H_150608_B10	Homo sapiens/stool	×
	HXXEE domain-containing protein [Streptococcus mutans]	Streptococcus mutans	168	168	0.94	1e-49	55.9	169	Streptococcus mutans 1001095IJ_161003_G6	Homo sapiens/stool	×
	HXXEE domain-containing protein [Streptococcus mutans]	Streptococcus mutans	168	168	0.94	1e-49	55.9	169	Streptococcus mutans 503_SMUT	Homo sapiens/missing	×
	HXXEE domain-containing protein [Streptococcus mutans]	Streptococcus mutans	168	168	0.94	1e-49	55.9	169	Streptococcus mutans PKUSS-1	Homo sapiens/missing	×
	HXXEE domain-containing protein [Streptococcus mutans]	Streptococcus mutans	168	168	0.94	1e-49	55.9	169	Streptococcus mutans PKUSS-9	Homo sapiens/missing	×
	HXXEE domain-containing protein [Streptococcus mutans]	Streptococcus mutans	168	168	0.94	1e-49	55.9	169	Streptococcus mutans PKUSS-11	Homo sapiens/missing	×
	HXXEE domain-containing protein [Streptococcus mutans]	Streptococcus mutans	168	168	0.94	1e-49	55.9	169	Streptococcus mutans FDAARGOS_258	Homo sapiens/blood	×
	HXXEE domain-containing protein [Streptococcus mutans]	Streptococcus mutans	168	168	0.94	1e-49	55.9	169	Streptococcus mutans AM44-1	Homo sapiens/feces	×
	HXXEE domain-containing protein [Streptococcus mutans]	Streptococcus mutans	168	168	0.94	1e-49	55.9	169	Streptococcus mutans UAB-39	Homo sapiens/oral cavity	×
	HXXEE domain-containing protein [Streptococcus mutans]	Streptococcus mutans	168	168	0.94	1e-49	55.9	169	Streptococcus mutans UAB-36	Homo sapiens/oral cavity	×
	HXXEE domain-containing protein [Streptococcus mutans]	Streptococcus mutans	168	168	0.94	1e-49	55.9	169	Streptococcus mutans UAB-34	Homo sapiens/oral cavity	×
	HXXEE domain-containing protein [Streptococcus mutans]	Streptococcus mutans	168	168	0.94	1e-49	55.9	169	Streptococcus mutans UAB-33	Homo sapiens/oral cavity	×
	HXXEE domain-containing protein [Streptococcus mutans]	Streptococcus mutans	168	168	0.94	1e-49	55.9	169	Streptococcus mutans UAB-32	Homo sapiens/oral cavity	×
	HXXEE domain-containing protein [Streptococcus mutans]	Streptococcus mutans	168	168	0.94	1e-49	55.9	169	Streptococcus mutans UAB-28	Homo sapiens/oral cavity	×
	HXXEE domain-containing protein [Streptococcus mutans]	Streptococcus mutans	168	168	0.94	1e-49	55.9	169	Streptococcus mutans UAB-27	Homo sapiens/oral cavity	×
	HXXEE domain-containing protein [Streptococcus mutans]	Streptococcus mutans	168	168	0.94	1e-49	55.9	169	Streptococcus mutans UAB-25	Homo sapiens/oral cavity	×
	HXXEE domain-containing protein [Streptococcus mutans]	Streptococcus mutans	168	168	0.94	1e-49	55.9	169	Streptococcus mutans UAB-22	Homo sapiens/oral cavity	×
	HXXEE domain-containing protein [Streptococcus mutans]	Streptococcus mutans	168	168	0.94	1e-49	55.9	169	Streptococcus mutans UAB-21	Homo sapiens/oral cavity	×
	HXXEE domain-containing protein [Streptococcus mutans]	Streptococcus mutans	168	168	0.94	1e-49	55.9	169	Streptococcus mutans UAB-19	Homo sapiens/oral cavity	×
	HXXEE domain-containing protein [Streptococcus mutans]	Streptococcus mutans	168	168	0.94	1e-49	55.9	169	Streptococcus mutans UAB-18	Homo sapiens/oral cavity	×
	HXXEE domain-containing protein [Streptococcus mutans]	Streptococcus mutans	168	168	0.94	1e-49	55.9	169	Streptococcus mutans UAB-17	Homo sapiens/oral cavity	×
	HXXEE domain-containing protein [Streptococcus mutans]	Streptococcus mutans	168	168	0.94	1e-49	55.9	169	Streptococcus mutans UAB-9	Homo sapiens/oral cavity	×
	HXXEE domain-containing protein [Streptococcus mutans]	Streptococcus mutans	168	168	0.94	1e-49	55.9	169	Streptococcus mutans UAB-6	Homo sapiens/oral cavity	×
	HXXEE domain-containing protein [Streptococcus mutans]	Streptococcus mutans	168	168	0.94	1e-49	55.9	169	Streptococcus mutans UAB-3	Homo sapiens/oral cavity	×
	HXXEE domain-containing protein [Streptococcus mutans]	Streptococcus mutans	168	168	0.94	1e-49	55.9	169	Streptococcus mutans UAB-4	Homo sapiens/oral cavity	×
	HXXEE domain-containing protein [Streptococcus mutans]	Streptococcus mutans	168	168	0.94	1e-49	55.9	169	Streptococcus mutans UAB-2	Homo sapiens/oral cavity	×
	HXXEE domain-containing protein [Streptococcus mutans]	Streptococcus mutans	168	168	0.94	1e-49	55.9	169	Streptococcus mutans UAB-11	Homo sapiens/oral cavity	×
WP_168752553.1	HXXEE domain-containing protein [Streptococcus mutans]	Streptococcus mutans	167	167	0.94	1e-49	56.52	169	Streptococcus mutans UAB-31	Homo sapiens/oral cavity	×
WP_019317989.1	HXXEE domain-containing protein [Streptococcus mutans]	Streptococcus mutans	167	167	0.94	1e-49	55.9	169	Streptococcus mutans TCI-109	Homo sapiens/oral cavity	×
	HXXEE domain-containing protein [Streptococcus mutans]	Streptococcus mutans	167	167	0.94	1e-49	55.9	169	Streptococcus mutans TCI-224	Homo sapiens/oral cavity	×
WP_019313468.1	HXXEE domain-containing protein [Streptococcus mutans]	Streptococcus mutans	167	167	0.94	1e-49	55.9	169	Streptococcus mutans TCI-196	Homo sapiens/oral cavity	×
	HXXEE domain-containing protein [Streptococcus mutans]	Streptococcus mutans	167	167	0.94	1e-49	55.9	169	Streptococcus mutans TCI-239	Homo sapiens/oral cavity	×
	HXXEE domain-containing protein [Streptococcus mutans]	Streptococcus mutans	167	167	0.94	1e-49	55.9	169	Streptococcus mutans PKUSS-LG01	Homo sapiens/oral cavity	×
	HXXEE domain-containing protein [Streptococcus mutans]	Streptococcus mutans	167	167	0.94	1e-49	55.9	169	Streptococcus mutans PKUSS-4	Homo sapiens/missing	×
	HXXEE domain-containing protein [Streptococcus mutans]	Streptococcus mutans	167	167	0.94	1e-49	55.9	169	Streptococcus mutans PKUSS-10	Homo sapiens/missing	×
WP_019323007.1	HXXEE domain-containing protein [Streptococcus mutans]	Streptococcus mutans	167	167	0.94	1e-49	55.9	169	Streptococcus mutans TCI-86	Homo sapiens/oral cavity	×
WP_002286526.1	HXXEE domain-containing protein [Streptococcus mutans]	Streptococcus mutans	167	167	0.94	1e-49	55.9	169	Streptococcus mutans NLML5	Homo sapiens/oral cavity	×
	HXXEE domain-containing protein [Streptococcus mutans]	Streptococcus mutans	167	167	0.94	1e-49	55.9	169	Streptococcus mutans SM1	Homo sapiens/oral cavity	×
	HXXEE domain-containing protein [Streptococcus mutans]	Streptococcus mutans	167	167	0.94	1e-49	55.9	169	Streptococcus mutans UAB-37	Homo sapiens/oral cavity	×
WP_002301010.1	HXXEE domain-containing protein [Streptococcus mutans]	Streptococcus mutans	167	167	0.94	2e-49	55.28	169	Streptococcus mutans NLML8	Homo sapiens/oral cavity	×
WP_002281393.1	HXXEE domain-containing protein [Streptococcus mutans]	Streptococcus mutans	167	167	0.94	2e-49	55.9	169	Streptococcus mutans N29	Homo sapiens/oral cavity	×
WP_019322783.1	HXXEE domain-containing protein [Streptococcus mutans]	Streptococcus mutans	167	167	0.94	2e-49	55.9	169	Streptococcus mutans TCI-78	Homo sapiens/oral cavity	×
WP_002271156.1	HXXEE domain-containing protein [Streptococcus mutans]	Streptococcus mutans	167	167	0.94	2e-49	55.9	169	Streptococcus mutans TCI-219	Homo sapiens/oral cavity	×
	HXXEE domain-containing protein [Streptococcus mutans]	Streptococcus mutans	167	167	0.94	2e-49	55.9	169	Streptococcus mutans 15JP3	Homo sapiens/oral cavity	×
	HXXEE domain-containing protein [Streptococcus mutans]	Streptococcus mutans	167	167	0.94	2e-49	55.9	169	Streptococcus mutans NFSM1	Homo sapiens/oral cavity	×
	HXXEE domain-containing protein [Streptococcus mutans]	Streptococcus mutans	167	167	0.94	2e-49	55.9	169	Streptococcus mutans Smu20	Homo sapiens/oral cavity	×
	HXXEE domain-containing protein [Streptococcus mutans]	Streptococcus mutans	167	167	0.94	2e-49	55.9	169	Streptococcus mutans UAB-13	Homo sapiens/oral cavity	×
WP_002304703.1	HXXEE domain-containing protein [Streptococcus mutans]	Streptococcus mutans	167	167	0.94	2e-49	55.28	169	Streptococcus mutans TCI-212	Homo sapiens/oral cavity	×
	HXXEE domain-containing protein [Streptococcus mutans]	Streptococcus mutans	167	167	0.94	2e-49	55.28	169	Streptococcus mutans 66-2A	Homo sapiens/oral cavity	×
	HXXEE domain-containing protein [Streptococcus mutans]	Streptococcus mutans	167	167	0.94	2e-49	55.28	169	Streptococcus mutans B24Sm2	Homo sapiens/oral cavity	×
	HXXEE domain-containing protein [Streptococcus mutans]	Streptococcus mutans	167	167	0.94	2e-49	55.28	169	Streptococcus mutans UAB-16	Homo sapiens/oral cavity	×
WP_002295245.1	HXXEE domain-containing protein [Streptococcus mutans]	Streptococcus mutans	167	167	0.94	2e-49	54.04	169	Streptococcus mutans SF14	Homo sapiens/oral cavity	×
WP_128832655.1	HXXEE domain-containing protein [Streptococcus troglodytae]	Streptococcus troglodytae	167	167	0.94	3e-49	54.66	169	Streptococcus troglodytae TKU31	chimpanzee/oral cavity	√
WP_195916536.1	HXXEE domain-containing protein [Streptococcus gordonii]	Streptococcus gordonii	166	166	0.94	3e-49	54.6	169	Streptococcus gordonii BSD2780120874_150323_D6	Homo sapiens/stool	×
WP_008808076.1	HXXEE domain-containing protein [Streptococcus]	Streptococcus	166	166	0.95	3e-49	54.22	169	Streptococcus gordonii MGYG-HGUT-0134	Homo sapiens/gut	×
	HXXEE domain-containing protein [Streptococcus]	Streptococcus	166	166	0.95	3e-49	54.22	169	Streptococcus sp. 2_1_36FAA	Homo sapiens/gut	×
	HXXEE domain-containing protein [Streptococcus]	Streptococcus	166	166	0.95	3e-49	54.22	169	Streptococcus gordonii PK488	Homo sapiens/oral cavity (subgingival dental plaque)	×
WP_002273743.1	HXXEE domain-containing protein [Streptococcus mutans]	Streptococcus mutans	166	166	0.94	3e-49	55.9	169	Streptococcus mutans TCI-218	Homo sapiens/oral cavity	×
	HXXEE domain-containing protein [Streptococcus mutans]	Streptococcus mutans	166	166	0.94	3e-49	55.9	169	Streptococcus mutans TCI-234	Homo sapiens/oral cavity	×
	HXXEE domain-containing protein [Streptococcus mutans]	Streptococcus mutans	166	166	0.94	3e-49	55.9	169	Streptococcus mutans TCI-256	Homo sapiens/oral cavity	×
	HXXEE domain-containing protein [Streptococcus mutans]	Streptococcus mutans	166	166	0.94	3e-49	55.9	169	Streptococcus mutans 2ST1	Homo sapiens/oral cavity	×
	HXXEE domain-containing protein [Streptococcus mutans]	Streptococcus mutans	166	166	0.94	3e-49	55.9	169	Streptococcus mutans ST1	Homo sapiens/oral cavity	×
	HXXEE domain-containing protein [Streptococcus mutans]	Streptococcus mutans	166	166	0.94	3e-49	55.9	169	Streptococcus mutans 21	Homo sapiens/oral cavity	×
	HXXEE domain-containing protein [Streptococcus mutans]	Streptococcus mutans	166	166	0.94	3e-49	55.9	169	Streptococcus mutans Smu93	Homo sapiens/oral cavity	×
WP_019321379.1	HXXEE domain-containing protein [Streptococcus mutans]	Streptococcus mutans	166	166	0.94	4e-49	55.28	169	Streptococcus mutans TCI-298	Homo sapiens/oral cavity	×
WP_002270118.1	HXXEE domain-containing protein [Streptococcus mutans]	Streptococcus mutans	166	166	0.94	5e-49	55.9	169	Streptococcus mutans OMZ175	Homo sapiens/oral cavity	×
	HXXEE domain-containing protein [Streptococcus mutans]	Streptococcus mutans	166	166	0.94	5e-49	55.9	169	Streptococcus mutans PKUSS-8	Homo sapiens/oral cavity	×
	HXXEE domain-containing protein [Streptococcus mutans]	Streptococcus mutans	166	166	0.94	5e-49	55.9	169	Streptococcus mutans UAB-23	Homo sapiens/oral cavity	×
MBS5045824.1	HXXEE domain-containing protein [Streptococcus parasanguinis]	Streptococcus parasanguinis	166	166	0.94	5e-49	54.66	169	Streptococcus parasanguinis L3_133_029G1_dasL3_133_029G1	Homo sapiens/infant feces	×
WP_002263123.1	HXXEE domain-containing protein [Streptococcus mutans]	Streptococcus mutans	166	166	0.94	5e-49	55.9	169	Streptococcus mutans UA159	Homo sapiens/oral cavity	×
	HXXEE domain-containing protein [Streptococcus mutans]	Streptococcus mutans	166	166	0.94	5e-49	55.9	169	Streptococcus mutans TCI-116	Homo sapiens/oral cavity	×
	HXXEE domain-containing protein [Streptococcus mutans]	Streptococcus mutans	166	166	0.94	5e-49	55.9	169	Streptococcus mutans TCI-153	Homo sapiens/oral cavity	×
	HXXEE domain-containing protein [Streptococcus mutans]	Streptococcus mutans	166	166	0.94	5e-49	55.9	169	Streptococcus mutans TCI-169	Homo sapiens/oral cavity	×
	HXXEE domain-containing protein [Streptococcus mutans]	Streptococcus mutans	166	166	0.94	5e-49	55.9	169	Streptococcus mutans TCI-191	Homo sapiens/oral cavity	×
	HXXEE domain-containing protein [Streptococcus mutans]	Streptococcus mutans	166	166	0.94	5e-49	55.9	169	Streptococcus mutans TCI-399	Homo sapiens/oral cavity	×
	HXXEE domain-containing protein [Streptococcus mutans]	Streptococcus mutans	166	166	0.94	5e-49	55.9	169	Streptococcus mutans TCI-82	Homo sapiens/oral cavity	×
	HXXEE domain-containing protein [Streptococcus mutans]	Streptococcus mutans	166	166	0.94	5e-49	55.9	169	Streptococcus mutans TCI-85	Homo sapiens/oral cavity	×
	HXXEE domain-containing protein [Streptococcus mutans]	Streptococcus mutans	166	166	0.94	5e-49	55.9	169	Streptococcus mutans TCI-92	Homo sapiens/oral cavity	×
	HXXEE domain-containing protein [Streptococcus mutans]	Streptococcus mutans	166	166	0.94	5e-49	55.9	169	Streptococcus mutans TCI-96	Homo sapiens/oral cavity	×
	HXXEE domain-containing protein [Streptococcus mutans]	Streptococcus mutans	166	166	0.94	5e-49	55.9	169	Streptococcus mutans U2B	Homo sapiens/oral cavity	×
	HXXEE domain-containing protein [Streptococcus mutans]	Streptococcus mutans	166	166	0.94	5e-49	55.9	169	Streptococcus mutans 8ID3	Homo sapiens/oral cavity	×
	HXXEE domain-containing protein [Streptococcus mutans]	Streptococcus mutans	166	166	0.94	5e-49	55.9	169	Streptococcus mutans NFSM2	Homo sapiens/oral cavity	×
	HXXEE domain-containing protein [Streptococcus mutans]	Streptococcus mutans	166	166	0.94	5e-49	55.9	169	Streptococcus mutans NVAB	Homo sapiens/oral cavity	×
	HXXEE domain-containing protein [Streptococcus mutans]	Streptococcus mutans	166	166	0.94	5e-49	55.9	169	Streptococcus mutans A19	Homo sapiens/oral cavity	×
	HXXEE domain-containing protein [Streptococcus mutans]	Streptococcus mutans	166	166	0.94	5e-49	55.9	169	Streptococcus mutans U138	Homo sapiens/oral cavity	×
	HXXEE domain-containing protein [Streptococcus mutans]	Streptococcus mutans	166	166	0.94	5e-49	55.9	169	Streptococcus mutans N66	Homo sapiens/oral cavity	×
	HXXEE domain-containing protein [Streptococcus mutans]	Streptococcus mutans	166	166	0.94	5e-49	55.9	169	Streptococcus mutans 5DC8	Homo sapiens/oral cavity	×
	HXXEE domain-containing protein [Streptococcus mutans]	Streptococcus mutans	166	166	0.94	5e-49	55.9	169	Streptococcus mutans KK21	Homo sapiens/oral cavity	×
	HXXEE domain-containing protein [Streptococcus mutans]	Streptococcus mutans	166	166	0.94	5e-49	55.9	169	Streptococcus mutans ATCC 25175	Homo sapiens/oral cavity	×
	HXXEE domain-containing protein [Streptococcus mutans]	Streptococcus mutans	166	166	0.94	5e-49	55.9	169	Streptococcus mutans NBRC 13955	missing	×
	HXXEE domain-containing protein [Streptococcus mutans]	Streptococcus mutans	166	166	0.94	5e-49	55.9	169	Streptococcus mutans DSM 20523	Homo sapiens/oral cavity	×
	HXXEE domain-containing protein [Streptococcus mutans]	Streptococcus mutans	166	166	0.94	5e-49	55.9	169	Streptococcus mutans UA159-FR	Homo sapiens/oral cavity	×
	HXXEE domain-containing protein [Streptococcus mutans]	Streptococcus mutans	166	166	0.94	5e-49	55.9	169	Streptococcus mutans MD	Homo sapiens/oral cavity	×
	HXXEE domain-containing protein [Streptococcus mutans]	Streptococcus mutans	166	166	0.94	5e-49	55.9	169	Streptococcus mutans FDAARGOS_685	Not applicable	×
	HXXEE domain-containing protein [Streptococcus mutans]	Streptococcus mutans	166	166	0.94	5e-49	55.9	169	Streptococcus mutans FDAARGOS 1458	Not applicable	×
	HXXEE domain-containing protein [Streptococcus mutans]	Streptococcus mutans	166	166	0.94	5e-49	55.9	169	Streptococcus mutans NCTC10449	Homo sapiens/oral cavity	×
	HXXEE domain-containing protein [Streptococcus mutans]	Streptococcus mutans	166	166	0.94	5e-49	55.9	169	Streptococcus mutans ATCC 55676	Homo sapiens/oral cavity	×
	HXXEE domain-containing protein [Streptococcus mutans]	Streptococcus mutans	166	166	0.94	5e-49	55.9	169	Streptococcus mutans PKUSS-5	Homo sapiens/oral cavity	×
	HXXEE domain-containing protein [Streptococcus mutans]	Streptococcus mutans	166	166	0.94	5e-49	55.9	169	Streptococcus mutans UAB-26	Homo sapiens/oral cavity	×
	HXXEE domain-containing protein [Streptococcus mutans]	Streptococcus mutans	166	166	0.94	5e-49	55.9	169	Streptococcus mutans UAB-8	Homo sapiens/oral cavity	×
	HXXEE domain-containing protein [Streptococcus mutans]	Streptococcus mutans	166	166	0.94	5e-49	55.9	169	Streptococcus mutans UAB-7	Homo sapiens/oral cavity	×
WP_118228662.1	HXXEE domain-containing protein [Streptococcus parasanguinis]	Streptococcus parasanguinis	166	166	0.94	5e-49	55.28	169	Streptococcus parasanguinis AM25-15	Homo sapiens/feces	×
MBS5753528.1	HXXEE domain-containing protein [Streptococcus parasanguinis]	Streptococcus parasanguinis	166	166	0.94	5e-49	54.66	169	Streptococcus parasanguinis L3_102_091G1_dasL3_102_091G1	Homo sapiens/infant feces	×
WP_019322432.1	HXXEE domain-containing protein [Streptococcus mutans]	Streptococcus mutans	166	166	0.94	5e-49	55.28	169	Streptococcus mutans TCI-70	Homo sapiens/oral cavity	×
WP_007519402.1	HXXEE domain-containing protein [Streptococcus]	Streptococcus	166	166	0.94	6e-49	54.6	169	Streptococcus mitis 18/56	Homo sapiens/nasopharynx	×
	HXXEE domain-containing protein [Streptococcus]	Streptococcus	166	166	0.94	6e-49	54.6	169	Streptococcus chosunense ChDC B353	Homo sapiens/Postoperative maxillary cyst	×
	HXXEE domain-containing protein [Streptococcus]	Streptococcus	166	166	0.94	6e-49	54.6	169	Streptococcus mitis BCC15	Homo sapiens/oral cavity	×
MBS6254633.1	HXXEE domain-containing protein [Streptococcus sp.]	Streptococcus sp.	166	166	0.94	6e-49	55.28	169	Streptococcus sp. L2_039_239G1_dasL2_039_239G1_concoct_44	Homo sapiens/infant feces	×
WP_007522577.1	HXXEE domain-containing protein [Streptococcus]	Streptococcus	166	166	0.94	6e-49	55.21	169	Streptococcus oralis subsp. tigurinus 1366	Homo sapiens/joint aspirate	×
	HXXEE domain-containing protein [Streptococcus]	Streptococcus	166	166	0.94	6e-49	55.21	169	Streptococcus oralis subsp. tigurinus 2425	Homo sapiens/prosthetic joint infection	×
	HXXEE domain-containing protein [Streptococcus]	Streptococcus	166	166	0.94	6e-49	55.21	169	Streptococcus oralis subsp. tigurinus 2426	Homo sapiens/prosthetic joint infection	×
	HXXEE domain-containing protein [Streptococcus]	Streptococcus	166	166	0.94	6e-49	55.21	169	Streptococcus sp. SR1	missing	×
	HXXEE domain-containing protein [Streptococcus]	Streptococcus	166	166	0.94	6e-49	55.21	169	Streptococcus parasanguinis 392_SPAR	Homo sapiens/missing	×
	HXXEE domain-containing protein [Streptococcus]	Streptococcus	166	166	0.94	6e-49	55.21	169	Streptococcus parasanguinis 1287_SPAR	Homo sapiens/missing	×
	HXXEE domain-containing protein [Streptococcus]	Streptococcus	166	166	0.94	6e-49	55.21	169	Streptococcus oralis subsp. tigurinus JPIBVI	Homo sapiens/oral cavity	×
WP_024786499.1	HXXEE domain-containing protein [Streptococcus mutans]	Streptococcus mutans	166	166	0.94	6e-49	54.04	169	Streptococcus mutans B115SM-A	Homo sapiens/oral cavity	√
WP_018375442.1	HXXEE domain-containing protein [Streptococcus orisratti]	Streptococcus orisratti	166	166	0.94	6e-49	59.76	169	Streptococcus orisratti DSM 15617	Rat/Surfaces of lower molars of Sprague Dawley rat	×
WP_019803087.1	HXXEE domain-containing protein [Streptococcus mutans]	Streptococcus mutans	166	166	0.94	7e-49	55.9	169	Streptococcus mutans TCI-11	Homo sapiens/oral cavity	×
	HXXEE domain-containing protein [Streptococcus mutans]	Streptococcus mutans	166	166	0.94	7e-49	55.9	169	Streptococcus mutans UAB-39	Homo sapiens/oral cavity	×
WP_057488917.1	HXXEE domain-containing protein [Streptococcus oralis]	Streptococcus oralis	166	166	0.94	7e-49	55.21	169	Streptococcus oralis 89a	Homo sapiens/throat	×
WP_084868615.1	HXXEE domain-containing protein [Streptococcus oralis]	Streptococcus oralis	166	166	0.94	7e-49	55.21	169	Streptococcus oralis subsp. tigurinus 859	Homo sapiens/nasopharynx	×
WP_033605796.1	HXXEE domain-containing protein [Streptococcus sp. CM6]	Streptococcus sp. CM6	166	166	0.94	8e-49	55.21	169	Streptococcus sp. CM6	missing	×
WP_223344439.1	HXXEE domain-containing protein [Streptococcus gordonii]	Streptococcus gordonii	166	166	0.94	8e-49	54.6	169	Streptococcus gordonii SK186	Homo sapiens/oral cavity	×
WP_019803831.1	HXXEE domain-containing protein [Streptococcus mutans]	Streptococcus mutans	166	166	0.94	9e-49	55.9	169	Streptococcus mutans TCI-120	Homo sapiens/oral cavity	×
	HXXEE domain-containing protein [Streptococcus mutans]	Streptococcus mutans	166	166	0.94	9e-49	55.9	169	Streptococcus mutans TCI-143	Homo sapiens/oral cavity	×
WP_008536314.1	HXXEE domain-containing protein [Streptococcus sp. C150]	Streptococcus sp. C150	165	165	0.94	1e-48	55.21	169	Streptococcus sp. C150	Homo sapiens/airways	×
WP_002281896.1	HXXEE domain-containing protein [Streptococcus mutans]	Streptococcus mutans	165	165	0.94	1e-48	53.42	169	Streptococcus mutans NMT4863	Homo sapiens/oral cavity	×
	HXXEE domain-containing protein [Streptococcus mutans]	Streptococcus mutans	165	165	0.94	1e-48	53.42	169	Streptococcus mutans UAB-15	Homo sapiens/oral cavity	×
WP_213988808.1	HXXEE domain-containing protein [Streptococcus oralis]	Streptococcus oralis	165	165	0.94	1e-48	54.6	169	Streptococcus oralis E728	Homo sapiens/eye	×
WP_168777364.1	HXXEE domain-containing protein [Streptococcus mutans]	Streptococcus mutans	165	165	0.94	1e-48	55.9	169	Streptococcus mutans UAB-29	Homo sapiens/oral cavity	×
WP_002302113.1	HXXEE domain-containing protein [Streptococcus mutans]	Streptococcus mutans	165	165	0.94	2e-48	55.28	169	Streptococcus mutans 1ID3	Homo sapiens/oral cavity	×
WP_002267893.1	HXXEE domain-containing protein [Streptococcus mutans]	Streptococcus mutans	164	164	0.94	2e-48	55.28	169	Streptococcus mutans SF12	Homo sapiens/oral cavity	×
WP_002269796.1	HXXEE domain-containing protein [Streptococcus mutans]	Streptococcus mutans	164	164	0.94	2e-48	55.28	169	Streptococcus mutans TCI-151	Homo sapiens/oral cavity	×
	HXXEE domain-containing protein [Streptococcus mutans]	Streptococcus mutans	164	164	0.94	2e-48	55.28	169	Streptococcus mutans TCI-164	Homo sapiens/oral cavity	×
	HXXEE domain-containing protein [Streptococcus mutans]	Streptococcus mutans	164	164	0.94	2e-48	55.28	169	Streptococcus mutans TCI-264	Homo sapiens/oral cavity	×
	HXXEE domain-containing protein [Streptococcus mutans]	Streptococcus mutans	164	164	0.94	2e-48	55.28	169	Streptococcus mutans M230	Homo sapiens/oral cavity	×
	HXXEE domain-containing protein [Streptococcus mutans]	Streptococcus mutans	164	164	0.94	2e-48	55.28	169	Streptococcus mutans 5SM3	Homo sapiens/oral cavity	×
	HXXEE domain-containing protein [Streptococcus mutans]	Streptococcus mutans	164	164	0.94	2e-48	55.28	169	Streptococcus mutans B12Sm1	Homo sapiens/oral cavity	×
	HXXEE domain-containing protein [Streptococcus mutans]	Streptococcus mutans	164	164	0.94	2e-48	55.28	169	Streptococcus mutans B09Sm1	Homo sapiens/oral cavity	×
WP_002277793.1	HXXEE domain-containing protein [Streptococcus mutans]	Streptococcus mutans	164	164	0.94	2e-48	52.8	169	Streptococcus mutans NN2025	Homo sapiens/oral cavity	√
	HXXEE domain-containing protein [Streptococcus mutans]	Streptococcus mutans	164	164	0.94	2e-48	52.8	169	Streptococcus mutans TCI-101	Homo sapiens/oral cavity	×
	HXXEE domain-containing protein [Streptococcus mutans]	Streptococcus mutans	164	164	0.94	2e-48	52.8	169	Streptococcus mutans TCI-138	Homo sapiens/oral cavity	×
	HXXEE domain-containing protein [Streptococcus mutans]	Streptococcus mutans	164	164	0.94	2e-48	52.8	169	Streptococcus mutans TCI-148	Homo sapiens/oral cavity	×
	HXXEE domain-containing protein [Streptococcus mutans]	Streptococcus mutans	164	164	0.94	2e-48	52.8	169	Streptococcus mutans TCI-149	Homo sapiens/oral cavity	×
	HXXEE domain-containing protein [Streptococcus mutans]	Streptococcus mutans	164	164	0.94	2e-48	52.8	169	Streptococcus mutans TCI-154	Homo sapiens/oral cavity	×
	HXXEE domain-containing protein [Streptococcus mutans]	Streptococcus mutans	164	164	0.94	2e-48	52.8	169	Streptococcus mutans TCI-162	Homo sapiens/oral cavity	×
	HXXEE domain-containing protein [Streptococcus mutans]	Streptococcus mutans	164	164	0.94	2e-48	52.8	169	Streptococcus mutans TCI-179	Homo sapiens/oral cavity	×
	HXXEE domain-containing protein [Streptococcus mutans]	Streptococcus mutans	164	164	0.94	2e-48	52.8	169	Streptococcus mutans TCI-202	Homo sapiens/oral cavity	×
	HXXEE domain-containing protein [Streptococcus mutans]	Streptococcus mutans	164	164	0.94	2e-48	52.8	169	Streptococcus mutans TCI-223	Homo sapiens/oral cavity	×
	HXXEE domain-containing protein [Streptococcus mutans]	Streptococcus mutans	164	164	0.94	2e-48	52.8	169	Streptococcus mutans TCI-227	Homo sapiens/oral cavity	×
	HXXEE domain-containing protein [Streptococcus mutans]	Streptococcus mutans	164	164	0.94	2e-48	52.8	169	Streptococcus mutans TCI-260	Homo sapiens/oral cavity	×
	HXXEE domain-containing protein [Streptococcus mutans]	Streptococcus mutans	164	164	0.94	2e-48	52.8	169	Streptococcus mutans TCI-267	Homo sapiens/oral cavity	×
	HXXEE domain-containing protein [Streptococcus mutans]	Streptococcus mutans	164	164	0.94	2e-48	52.8	169	Streptococcus mutans TCI-279	Homo sapiens/oral cavity	×
	HXXEE domain-containing protein [Streptococcus mutans]	Streptococcus mutans	164	164	0.94	2e-48	52.8	169	Streptococcus mutans TCI-280	Homo sapiens/oral cavity	×
	HXXEE domain-containing protein [Streptococcus mutans]	Streptococcus mutans	164	164	0.94	2e-48	52.8	169	Streptococcus mutans TCI-289	Homo sapiens/oral cavity	×
	HXXEE domain-containing protein [Streptococcus mutans]	Streptococcus mutans	164	164	0.94	2e-48	52.8	169	Streptococcus mutans TCI-292	Homo sapiens/oral cavity	×
	HXXEE domain-containing protein [Streptococcus mutans]	Streptococcus mutans	164	164	0.94	2e-48	52.8	169	Streptococcus mutans TCI-62	Homo sapiens/oral cavity	×
	HXXEE domain-containing protein [Streptococcus mutans]	Streptococcus mutans	164	164	0.94	2e-48	52.8	169	Streptococcus mutans 2VS1	Homo sapiens/oral cavity	√
	HXXEE domain-containing protein [Streptococcus mutans]	Streptococcus mutans	164	164	0.94	2e-48	52.8	169	Streptococcus mutans G123	Homo sapiens/oral cavity	√
	HXXEE domain-containing protein [Streptococcus mutans]	Streptococcus mutans	164	164	0.94	2e-48	52.8	169	Streptococcus mutans M21	Homo sapiens/oral cavity	√
	HXXEE domain-containing protein [Streptococcus mutans]	Streptococcus mutans	164	164	0.94	2e-48	52.8	169	Streptococcus mutans NLML4	Homo sapiens/oral cavity	√
	HXXEE domain-containing protein [Streptococcus mutans]	Streptococcus mutans	164	164	0.94	2e-48	52.8	169	Streptococcus mutans NLML9	Homo sapiens/oral cavity	√
	HXXEE domain-containing protein [Streptococcus mutans]	Streptococcus mutans	164	164	0.94	2e-48	52.8	169	Streptococcus mutans W6	Homo sapiens/oral cavity	√
	HXXEE domain-containing protein [Streptococcus mutans]	Streptococcus mutans	164	164	0.94	2e-48	52.8	169	Streptococcus mutans SM6	Homo sapiens/oral cavity	√
	HXXEE domain-containing protein [Streptococcus mutans]	Streptococcus mutans	164	164	0.94	2e-48	52.8	169	Streptococcus mutans 14D	Homo sapiens/oral cavity	√
	HXXEE domain-containing protein [Streptococcus mutans]	Streptococcus mutans	164	164	0.94	2e-48	52.8	169	Streptococcus mutans B	Homo sapiens/oral cavity	√
	HXXEE domain-containing protein [Streptococcus mutans]	Streptococcus mutans	164	164	0.94	2e-48	52.8	169	Streptococcus mutans B107SM-B	Homo sapiens/oral cavity	√
	HXXEE domain-containing protein [Streptococcus mutans]	Streptococcus mutans	164	164	0.94	2e-48	52.8	169	Streptococcus mutans B07Sm2	Homo sapiens/oral cavity	√
	HXXEE domain-containing protein [Streptococcus mutans]	Streptococcus mutans	164	164	0.94	2e-48	52.8	169	Streptococcus mutans B082SM-A	Homo sapiens/oral cavity	√
	HXXEE domain-containing protein [Streptococcus mutans]	Streptococcus mutans	164	164	0.94	2e-48	52.8	169	Streptococcus mutans B06Sm2	Homo sapiens/oral cavity	√
	HXXEE domain-containing protein [Streptococcus mutans]	Streptococcus mutans	164	164	0.94	2e-48	52.8	169	Streptococcus mutans AC4446	Homo sapiens/infective endocarditis	√
	HXXEE domain-containing protein [Streptococcus mutans]	Streptococcus mutans	164	164	0.94	2e-48	52.8	169	Streptococcus mutans HM	Homo sapiens/blood of patient with infective endocarditis	√
	HXXEE domain-containing protein [Streptococcus mutans]	Streptococcus mutans	164	164	0.94	2e-48	52.8	169	Streptococcus mutans BgEED33	Homo sapiens/gut	√
	HXXEE domain-containing protein [Streptococcus mutans]	Streptococcus mutans	164	164	0.94	2e-48	52.8	169	Streptococcus mutans S4	Homo sapiens/oral cavity (root canal)	√
	HXXEE domain-containing protein [Streptococcus mutans]	Streptococcus mutans	164	164	0.94	2e-48	52.8	169	Streptococcus mutans S1	Homo sapiens/oral cavity (root canal)	√
	HXXEE domain-containing protein [Streptococcus mutans]	Streptococcus mutans	164	164	0.94	2e-48	52.8	169	Streptococcus mutans P6	Homo sapiens/oral cavity (root canal)	√
	HXXEE domain-containing protein [Streptococcus mutans]	Streptococcus mutans	164	164	0.94	2e-48	52.8	169	Streptococcus mutans P1	Homo sapiens/oral cavity (root canal)	√
	HXXEE domain-containing protein [Streptococcus mutans]	Streptococcus mutans	164	164	0.94	2e-48	52.8	169	Streptococcus mutans 1006_SMUT	Homo sapiens/missing	√
	HXXEE domain-containing protein [Streptococcus mutans]	Streptococcus mutans	164	164	0.94	2e-48	52.8	169	Streptococcus mutans 1002_SMUT	Homo sapiens/missing	√
	HXXEE domain-containing protein [Streptococcus mutans]	Streptococcus mutans	164	164	0.94	2e-48	52.8	169	Streptococcus mutans NCTC10832	Homo sapiens/oral cavity (Dental abscess)	√
	HXXEE domain-containing protein [Streptococcus mutans]	Streptococcus mutans	164	164	0.94	2e-48	52.8	169	Streptococcus mutans UAB-40	Homo sapiens/oral cavity	√
	HXXEE domain-containing protein [Streptococcus mutans]	Streptococcus mutans	164	164	0.94	2e-48	52.8	169	Streptococcus mutans UAB-35	Homo sapiens/oral cavity	√
	HXXEE domain-containing protein [Streptococcus mutans]	Streptococcus mutans	164	164	0.94	2e-48	52.8	169	Streptococcus mutans UAB-20	Homo sapiens/oral cavity	√
	HXXEE domain-containing protein [Streptococcus mutans]	Streptococcus mutans	164	164	0.94	2e-48	52.8	169	Streptococcus mutans UAB-12	Homo sapiens/oral cavity	√
	HXXEE domain-containing protein [Streptococcus mutans]	Streptococcus mutans	164	164	0.94	2e-48	52.8	169	Streptococcus mutans 35	Homo sapiens/oral cavity	√
WP_000025439.1	HXXEE domain-containing protein [Streptococcus oralis]	Streptococcus oralis	164	164	0.94	2e-48	54.6	169	Streptococcus oralis SK1074	Homo sapiens/blood	×
WP_168743812.1	HXXEE domain-containing protein [Streptococcus mutans]	Streptococcus mutans	164	164	0.94	3e-48	55.28	169	Streptococcus mutans UAB-10	Homo sapiens/oral cavity	×
	HXXEE domain-containing protein [Streptococcus mutans]	Streptococcus mutans	164	164	0.94	3e-48	55.28	169	Streptococcus mutans UAB-14	Homo sapiens/oral cavity	×
WP_000025438.1	HXXEE domain-containing protein [Streptococcus]	Streptococcus	164	164	0.94	3e-48	53.99	169	Streptococcus sp. BS35b	Homo sapiens/missing	×
	HXXEE domain-containing protein [Streptococcus]	Streptococcus	164	164	0.94	3e-48	53.99	169	Streptococcus sp. BS29a	Homo sapiens/oral cavity	×
	HXXEE domain-containing protein [Streptococcus]	Streptococcus	164	164	0.94	3e-48	53.99	169	Streptococcus oralis FDAARGOS_1021	unknown	×
	HXXEE domain-containing protein [Streptococcus]	Streptococcus	164	164	0.94	3e-48	53.99	169	Streptococcus oralis J1101437_171009_E6	Homo sapiens/stool	×
	HXXEE domain-containing protein [Streptococcus]	Streptococcus	164	164	0.94	3e-48	53.99	169	Streptococcus sp. BS21	missing	×
	HXXEE domain-containing protein [Streptococcus]	Streptococcus	164	164	0.94	3e-48	53.99	169	Streptococcus mitis BCC60	Homo sapiens/oral cavity	×
WP_195426431.1	HXXEE domain-containing protein [Streptococcus mutans]	Streptococcus mutans	164	164	0.94	3e-48	55.28	169	Streptococcus mutans 1001287H_170206_C7	Homo sapiens/stool	×
WP_200772093.1	HXXEE domain-containing protein [Streptococcus lactarius]	Streptococcus lactarius	164	164	0.94	4e-48	54.04	169	Streptococcus lactarius CCUG 66490	Homo sapiens/human breast milk	×
WP_014834770.1	HXXEE domain-containing protein [Streptococcus mutans]	Streptococcus mutans	164	164	0.94	5e-48	54.66	169	Streptococcus mutans GS-5	Homo sapiens/oral cavity	×
	HXXEE domain-containing protein [Streptococcus mutans]	Streptococcus mutans	164	164	0.94	5e-48	54.66	169	Streptococcus mutans D40t1_170626_E1	Homo sapiens/stool	×
WP_003015356.1	HXXEE domain-containing protein [Streptococcus parasanguinis]	Streptococcus parasanguinis	162	162	0.94	1e-47	54.04	169	Streptococcus parasanguinis F0449	Homo sapien/missing	×
WP_223362013.1	HXXEE domain-containing protein [Streptococcus gordonii]	Streptococcus gordonii	162	162	0.94	2e-47	53.37	169	Streptococcus gordonii SK33	Homo sapiens/oral cavity	×
WP_214260682.1	HXXEE domain-containing protein [Streptococcus parasanguinis]	Streptococcus parasanguinis	162	162	0.94	3e-47	54.04	169	Streptococcus parasanguinis P468302	Homo sapiens/stool	×
WP_024783711.1	HXXEE domain-containing protein [Streptococcus mutans]	Streptococcus mutans	161	161	0.94	4e-47	54.04	169	Streptococcus mutans B102SM-B	Homo sapiens/oral cavity	×
WP_014677666.1	HXXEE domain-containing protein [Streptococcus mutans]	Streptococcus mutans	161	161	0.94	5e-47	53.42	169	Streptococcus mutans LJ23	Homo sapiens/oral cavity	×
	HXXEE domain-containing protein [Streptococcus mutans]	Streptococcus mutans	161	161	0.94	5e-47	53.42	169	Streptococcus mutans B14	Homo sapiens/oral cavity	×
WP_002289064.1	HXXEE domain-containing protein [Streptococcus mutans]	Streptococcus mutans	160	160	0.94	2e-46	52.17	169	Streptococcus mutans TCI-176	Homo sapiens/oral cavity	×
	HXXEE domain-containing protein [Streptococcus mutans]	Streptococcus mutans	160	160	0.94	2e-46	52.17	169	Streptococcus mutans M2A	Homo sapiens/oral cavity	√
	HXXEE domain-containing protein [Streptococcus mutans]	Streptococcus mutans	160	160	0.94	2e-46	52.17	169	Streptococcus mutans 24	Homo sapiens/oral cavity	√
	HXXEE domain-containing protein [Streptococcus mutans]	Streptococcus mutans	160	160	0.94	2e-46	52.17	169	Streptococcus mutans B05Sm11	Homo sapiens/oral cavity	√
	HXXEE domain-containing protein [Streptococcus mutans]	Streptococcus mutans	160	160	0.94	2e-46	52.17	169	Streptococcus mutans B04Sm5	Homo sapiens/oral cavity	√
	HXXEE domain-containing protein [Streptococcus mutans]	Streptococcus mutans	160	160	0.94	2e-46	52.17	169	Streptococcus mutans KK23	Homo sapiens/oral cavity	√
	HXXEE domain-containing protein [Streptococcus mutans]	Streptococcus mutans	160	160	0.94	2e-46	52.17	169	Streptococcus mutans UAB-24	Homo sapiens/oral cavity	√
WP_021774484.1	HXXEE domain-containing protein [Oribacterium sp. oral taxon 078]	Oribacterium sp. oral taxon 078	158	158	0.98	5e-46	50.6	168	Oribacterium sp. oral taxon 078 str. F0263	Homo sapiens/oral cavity	×
MBS5424817.1	HXXEE domain-containing protein [Streptococcus sp.]	Streptococcus sp.	158	158	0.94	6e-46	54.66	169	Streptococcus sp. L3_079_000G1_dasL3_079_000G1_concoct_14	Homo sapiens/infant feces	×
WP_024782104.1	HXXEE domain-containing protein [Streptococcus mutans]	Streptococcus mutans	157	157	0.94	1e-45	52.17	169	Streptococcus mutans B084SM-A	Homo sapiens/oral cavity	×
MBS6987202.1	HXXEE domain-containing protein [Streptococcus parasanguinis]	Streptococcus parasanguinis	156	156	0.94	3e-45	51.53	169	Streptococcus parasanguinis L2_038_000G1_dasL2_038_000G1_concoct_80	Homo sapiens/infant feces	×
WP_223325575.1	HXXEE domain-containing protein [Streptococcus parasanguinis]	Streptococcus parasanguinis	156	156	0.94	5e-45	52.15	169	Streptococcus parasanguinis SK148	Homo sapiens/oral cavity	×
WP_155200037.1	HXXEE domain-containing protein [Streptococcus parasanguinis]	Streptococcus parasanguinis	155	155	0.94	6e-45	50.92	169	Streptococcus parasanguinis BIOML-A5	Homo sapiens/feces	×
RHK66426.1	HXXEE domain-containing protein [Streptococcus parasanguinis]	Streptococcus parasanguinis	155	155	0.94	8e-45	52.15	169	Streptococcus parasanguinis AF42-15	Homo sapiens/feces	×
MBF1725089.1	HXXEE domain-containing protein [Streptococcus sp.]	Streptococcus sp.	155	155	0.94	1e-44	53.37	171	Streptococcus sp. JCVI_44_bin.7	Homo sapiens/oral cavity	×
WP_195327289.1	HXXEE domain-containing protein [Streptococcus parasanguinis]	Streptococcus parasanguinis	155	155	0.94	2e-44	50.92	169	Streptococcus parasanguinis 1001713B170207_170306_F12	Homo sapiens/stool	×
MBS4950254.1	HXXEE domain-containing protein [Granulicatella adiacens]	Granulicatella adiacens	154	154	0.94	2e-44	53.37	171	Granulicatella adiacens L3_114_123G1_dasL3_114_123G1_concoct_11_sub	Homo sapiens/infant feces	×
WP_049498785.1	HXXEE domain-containing protein [Streptococcus]	Streptococcus	154	154	0.94	2e-44	52.15	169	Streptococcus parasanguinis 12.1	Homo sapiens/oral cavity	×
	HXXEE domain-containing protein [Streptococcus]	Streptococcus	154	154	0.94	2e-44	52.15	169	Streptococcus parasanguinis 766_SPAR	Homo sapiens/missing	×
	HXXEE domain-containing protein [Streptococcus]	Streptococcus	154	154	0.94	2e-44	52.15	169	Streptococcus parasanguinis 451_SPAR	Homo sapiens/missing	×
	HXXEE domain-containing protein [Streptococcus]	Streptococcus	154	154	0.94	2e-44	52.15	169	Streptococcus sp. HMSC076C09	Homo sapiens/sputum	×
WP_195424218.1	HXXEE domain-containing protein [Streptococcus parasanguinis]	Streptococcus parasanguinis	154	154	0.94	2e-44	50.92	169	Streptococcus parasanguinis 1001095IJ_161003_H11	Homo sapiens/stool	×
WP_070594686.1	HXXEE domain-containing protein [Streptococcus]	Streptococcus	154	154	0.94	3e-44	50.92	169	Streptococcus parasanguinis D6t1_180914_C2	Homo sapiens/stool	×
	HXXEE domain-containing protein [Streptococcus]	Streptococcus	154	154	0.94	3e-44	50.92	169	Streptococcus sp. HMSC065C01	Homo sapiens/sputum	×
WP_221161366.1	HXXEE domain-containing protein [Streptococcus cristatus]	Streptococcus cristatus	153	153	0.94	5e-44	52.76	169	Streptococcus cristatus SS-1725	Homo sapiens/missing	×
ETJ04223.1	Membrane protein [Streptococcus parasanguinis DORA_23_24]	Streptococcus parasanguinis DORA_23_24	153	153	0.94	8e-44	50.92	169	Streptococcus parasanguinis DORA_23_24	Homo sapiens/stool	×
WP_048783479.1	HXXEE domain-containing protein [Streptococcus sp. 263_SSPC]	Streptococcus sp. 263_SSPC	153	153	0.94	8e-44	51.55	171	Streptococcus sp. 263_SSPC	Homo sapiens/missing	×
MBF1709515.1	HXXEE domain-containing protein [Streptococcus sp.]	Streptococcus sp.	152	152	0.94	1e-43	51.55	171	Streptococcus sp. JCVI_38_bin.13	Homo sapiens/oral cavity	×
PTL28788.1	HXXEE domain-containing protein [Lachnospiraceae bacterium oral taxon 096]	Lachnospiraceae bacterium oral taxon 096	151	151	0.94	3e-43	50.92	169	Lachnospiraceae bacterium oral taxon 096 F0428	Homo sapiens/oral cavity	×
WP_033617489.1	HXXEE domain-containing protein [Lactiplantibacillus plantarum]	Lactiplantibacillus plantarum	129	129	0.97	2e-34	51.5	171	Lactiplantibacillus plantarum 4_3	fermented soybean	√
	HXXEE domain-containing protein [Lactiplantibacillus plantarum]	Lactiplantibacillus plantarum	129	129	0.97	2e-34	51.5	171	Lactiplantibacillus plantarum BGM37	Brine from olive fermentation	√
WP_063489397.1	HXXEE domain-containing protein [Lactiplantibacillus plantarum]	Lactiplantibacillus plantarum	129	129	0.97	2e-34	51.5	171	Lactiplantibacillus plantarum KP	Drosophila melanogaster	×
	HXXEE domain-containing protein [Lactiplantibacillus plantarum]	Lactiplantibacillus plantarum	129	129	0.97	2e-34	51.5	171	Lactiplantibacillus plantarum DF	Drosophila melanogaster	×
	HXXEE domain-containing protein [Lactiplantibacillus plantarum]	Lactiplantibacillus plantarum	129	129	0.97	2e-34	51.5	171	Lactiplantibacillus plantarum LQ80	pig feed from feed plant	√
	HXXEE domain-containing protein [Lactiplantibacillus plantarum]	Lactiplantibacillus plantarum	129	129	0.97	2e-34	51.5	171	Lactiplantibacillus plantarum SRCM103311	food	×
	HXXEE domain-containing protein [Lactiplantibacillus plantarum]	Lactiplantibacillus plantarum	129	129	0.97	2e-34	51.5	171	Lactiplantibacillus plantarum DY46	Turkish fermented black carrot juice (shalgam)	×
	HXXEE domain-containing protein [Lactiplantibacillus plantarum]	Lactiplantibacillus plantarum	129	129	0.97	2e-34	51.5	171	Lactiplantibacillus plantarum 19.1	Drosophila melanogaster/Adult midgut	×
	HXXEE domain-containing protein [Lactiplantibacillus plantarum]	Lactiplantibacillus plantarum	129	129	0.97	2e-34	51.5	171	Lactiplantibacillus plantarum SRCM103411	food	×
	HXXEE domain-containing protein [Lactiplantibacillus plantarum]	Lactiplantibacillus plantarum	129	129	0.97	2e-34	51.5	171	Lactiplantibacillus plantarum Tw226	Odontesthes bonariensis	√
TBX30733.1	HXXEE domain-containing protein [Lactiplantibacillus paraplantarum]	Lactiplantibacillus paraplantarum	128	128	0.97	4e-34	50.9	171	Lactiplantibacillus paraplantarum OSY-TC318	Turkish cheese	√

## Sheet: 18 verified MucF homologues 
Name	Accession	representative strain	host/isolation source	muc BGC	Query Cover	E value	Per. ident	Protein sequence	Description
MucF35	WP_002277499.1	Streptococcus mutans 35; Streptococcus mutans NN2025; Streptococcus mutans 2VS1; Streptococcus mutans G123; Streptococcus mutans M21; Streptococcus mutans NLML4; Streptococcus mutans NLML9; Streptococcus mutans M2A; Streptococcus mutans W6; Streptococcus mutans SM6; Streptococcus mutans 14D; Streptococcus mutans B; Streptococcus mutans 24; Streptococcus mutans B05Sm11; Streptococcus mutans B07Sm2…	Homo sapiens/mainly from oral cavity	√	0.99	7e-106	100	MNLLSNYFMLPILFILHDFEEMIFVPLWKNSKKVQSLNKTAKFFGRVNNGPAFSIGVLEEFVILLIISAICQATHNTELYLGFCIAYAYHFLIHFRMCIQYKGYVPGIYTVILQIPIMVIIILHYWKVDIFFIFYLIPIMLLSYINLYIMHKIMPSLQHWLLNLFKG	HXXEE domain-containing protein [Streptococcus mutans]
MucFSsp	WP_003079801.1	Streptococcus macacae NCTC 11558; Streptococcus troglodytae TKU 31; Streptococcus mutans B30	Macaque/Dental Plaque; chimpanzee/oral cavity; Homo sapiens/oral cavity	√	0.99	7e-105	99.4	MNLLSNYFMLPILFILHDFEEMIFVPLWKNSKKVQSLNKTAKFFGRVNNGSAFSIGVLEEFVILLIISAICQATHNTELYLGFCIAYAYHFLIHFRMCIQYKGYVPGIYTVILQIPIMVIIILHYWKVDIFFIFYLIPIMLLSYINLYIMHKIMPSLQHWLLNLFKG	HXXEE domain-containing protein [Streptococcus]
MucFSmac	WP_099390897.1	Streptococcus macedonicus 27MV	cheese	√(Incomplete)	0.99	3e-58	57.49	MPLLFNYYLLPILFVLHDFEEMIFIPLWKNTQKYQKSCQKYNFFGNVTNGSAFSVGVLEEFLILLMISLICETYGNSELYFGFCVAYTYHFVIHIKMCLQFKGYVPGIYTSIMQIPLMLTIIHHFWESELSLLLYTLIAMFLVYSNLHFMHKVMPIIQNFFSKKFDAS	HXXEE domain-containing protein [Streptococcus macedonicus]
MucFSHM	OHQ34361.1	Streptococcus sp. HMSC068F04	Homo sapiens/sputum	√	0.94	2e-57	62.03	MKLLLFNYCLLPILFILHDFEEMIFIPLWKNTKKYQKYCQKYNFFGNVTNGSAFSVGVLEEFLILLMISLICEKYGNSELYFGFCVAYTYHFVIHIKMCLQIKGYVPGIYTSILQIPLMLAIIHHFWKSELSLLLYTLIAMFLVYSNLHFMHKVMPIIQNFFSKKFDTD	hypothetical protein HMPREF2571_08280 [Streptococcus sp. HMSC068F04]
MucFSlu	WP_205396192.1	Streptococcus lutetiensis BR UVF01; Streptococcus lutetiensis BR UVF02;Streptococcus lutetiensis BR UVF03	bovine/rumen	√(S. lutetiensis BR UVF02 and S. lutetiensis BR UVF03 were not included in the results of cblaster)	0.98	1e-53	57.23	MMTLYNIWILPILFILHDFEEIIFMPLWKKTKKFQTFQNNSNFFGKVTNGSAFSVGVLEEFIILLCVSLLTDYTHNTKIYLGFCVAYFLHFTVHFILCYRYKGYVPGVITASYQIPIMIIIINHYFSWELNSIYYIIIATSLAYINLYIMHKAMPKIQTFLFKFFNLKNDMV	HXXEE domain-containing protein [Streptococcus lutetiensis]
MucFSors	WP_057490006.1	Streptococcus orisasini SH06	Equus caballus/feces	√	0.97	1e-50	55.15	MTLYNIWTLPILFILHDFEEIIFMPLWKKTDKFQTFQNNLNFFGKVTNGSAFSVGVLEEFIILLCVSLLTDYSHNTKIYLGFCIAYFLHFIVHFLLCYKYKGYVPGVITASCQIPVMIIIINHYLSWKLESIYYIVIATSLAYMNLYVMHKAMPKIQTFLFKFFNLKSDMV	HXXEE domain-containing protein [Streptococcus orisasini]
MucFAna	WP_075407868.1	Actinomyces naeslundii R19039; Actinomyces naeslundii R8152; Actinomyces naeslundii F12B1; Actinomyces naeslundii MMRC12-1; Actinomyces naeslundii Pn10N	Homo sapiens/liver abscess; Homo sapiens/Intra-uterine contraceptive devices (IUCD); Homo sapiens/oral cavity (plaque(caries +)); Homo sapiens/Soft lesion; Homo sapiens/oral cavity (plaque)	×	0.99	8e-51	50.3	MSFLLGYWALPILFILHDFEEMVFLPLWKRRSKFRALPNQADYFGETRDGSAFTVGVLEEFVILLTVSYVCSLTRGDELYLCFCVAYSLHFLIHYRMCFRFRGYVPGVVTVTLQVPLMWFIISHYWRINMLTVVCFMMVMVVVYGNLYVMHRLMPRIERRFVGYAQG	HXXEE domain-containing protein [Actinomyces naeslundii]
MucFAor	WP_075390016.1	Actinomyces oris WE8B-23	Homo sapiens/plaque(caries +)	×	0.99	2e-53	51.5	MSFLLGYWALPILFILHDFEEMVFLPLWKRRSKFRALPNQADYFGETRDGSAFTVGVLEEFVILLTVSYVCSLTRGDELYLCFCVAYSLHFLIHYRMCFRFRGYVPGVVTVTLQVPLMWFIISHYWRVNILTVACFMLVMVVVYGNLYVMHRLMPRIERRFVGYAQG	HXXEE domain-containing protein [Actinomyces oris]
MucFSmas	WP_018371811.1	Streptococcus massiliensis 4401825; Streptococcus massiliensis DSM 18628; Streptococcus massiliensis NCTC13765	not provided; Homo sapiens/blood; not available	×	0.94	1e-51	54.38	MSILLHYWSLPILFLLRDFEEIIFMPLWKKRKKFLSLRQTNIGNFFGKVTDSSAFSVGVLEEFILLLVISAVSQLSHNDRLYLSFCIAYMLHFLLHYSMCYQFKGYVPGVVTATAQIPLMFLLIEHYWIMDYLTLGYLFLALAIAYGNLYLMHRLMPAIQKTFSHYAQG	HXXEE domain-containing protein [Streptococcus massiliensis]
MucFSwi	MBF1677180.1	Scardovia wiggsiae JCVI_6_bin.4	Homo sapiens/oral cavity	×	0.99	5e-54	53.25	MPILFHYWSLPILFLLHDFEEMIFMPLWKKRAKFISLKETKIGSFFGKVTDGSAFSVGVLEEFTVLLLVSAFCELNHNSRLYLSFCIAYMLHFIMHYTMCLRFKGYVPGVVTVTVQLPVMLLLISHYWTMDWLTLAYFGAAMLIAYTNLYVMHRIMPHIQRILACYAQG	HXXEE domain-containing protein [Scardovia wiggsiae]
MucFSorr	WP_018375442.1	Streptococcus orisratti DSM 15617	Rat/Surfaces of lower molars of Sprague Dawley rat	×	0.94	6e-49	59.76	MNSLFNIWMLPILFILHDFEEIIFVPLWKKKHQQVLKKMKTPFFGATTNGSAFATGVLEEFVILLLISAICQMTQNDLLYLSFVLAYTSHFIMHYVMCFKFKGYVPGVVTVTLQIPLVLLIITHYWHVIYSIPVFIMSLVLTMAVVYANLVIMHRIMPKIQHIMEDYTK	HXXEE domain-containing protein [Streptococcus orisratti]
MucFStr	WP_128832655.1	Streptococcus troglodytae TKU31	chimpanzee/oral cavity	√	0.94	3e-49	54.66	MSILFNVWMLPILFILHDFEEMIFMPLWKKRHHQKLMTFKKPFFGSVTQGSAFAVGVLEEFIILLFISGLCQMTHNTLLYLSFVIAYTSHFTIHYIMCLRFKGYVPGVVTASLELPVVLMIVFRYWPSDISLLPVIVYLFIAMAIAYTNLKIMHQIMPKIQLSLEKYMK	HXXEE domain-containing protein [Streptococcus troglodytae]
MucF140	WP_002280859.1	Streptococcus mutans UA140; Streptococcus mutans TCI-146; Streptococcus mutans A9; Streptococcus mutans N34; Streptococcus mutans NV1996; Streptococcus mutans U2A; Streptococcus mutans B111SM-A; Streptococcus mutans NCTC 11060; Streptococcus mutans T8; Streptococcus mutans E681; Streptococcus mutans AD01; Streptococcus mutans PKUSS-3; Streptococcus mutans PKUSS-6; Streptococcus mutans UAB-1	Homo sapiens/mainly from oral cavity	×	0.94	1e-49	55.9	MSILFNVWMLPILFILHDFEEMIFMPLWKKRHHQKLMTFKKPFFGSVTQGSAFAVGVLEEFVILLLISGLCQMTHNTLLYLSFVIAYTSHFTIHYIMCLRFKGYVPGVVTTSLELPIVLMIIFRYWPSDISLLPVIVYLFIAMAIAYTNLKVMHQIMPKIQLSLEKYMK	HXXEE domain-containing protein [Streptococcus mutans]
MucF159	WP_002263123.1	Streptococcus mutans UA159; Streptococcus mutans TCI-116; Streptococcus mutans TCI-153; Streptococcus mutans TCI-169; Streptococcus mutans TCI-191; Streptococcus mutans TCI-399; Streptococcus mutans TCI-82; Streptococcus mutans TCI-85; Streptococcus mutans TCI-92; Streptococcus mutans TCI-96; Streptococcus mutans U2B; Streptococcus mutans 8ID3; Streptococcus mutans NFSM2; Streptococcus mutans NVA…	Homo sapiens/mainly from oral cavity	×	0.94	5e-49	55.9	MSILFNVWMLPILFILHDFEEMIFMPLWKKRHHQKLVTFKKPFFGSVTQGSAFAVGVLEEFVILLLISGLCQMTHNTLLYLSFVIAYTSHFTIHYIMCLRFKGYVPGVVTASLELPIVLMIIFCYWPSDISLLSVIVYLFIAMAIAYTNLKVMHQIMPKIQLSLEKYMK	HXXEE domain-containing protein [Streptococcus mutans]
MucFSgo	WP_195916536.1	Streptococcus gordonii BSD2780120874_150323_D6	Homo sapiens/stool	×	0.94	3e-49	54.6	MSILFNVWMLPILFILHDFEEMIFMPLWKTRHHQKLETFKKPFFGSVTQGSAFAVGVLEEFIILMLISGFCQITHNTLLYLSFVIAYTSHFIIHYIMCMQFRGYVPGVVTVTLELPMVLMIISHYWPSDVPLLSVFVYLLLAMIIAFTNLKIMHLIMPKIQTHLEKYAK	HXXEE domain-containing protein [Streptococcus gordonii]
MucFSorl	WP_084868615.1	Streptococcus oralis subsp. tigurinus 859	Homo sapiens/nasopharynx	×	0.94	7e-49	55.21	MSILFNVWMLPILFILHDFEEMIFMPLWKTRHHQKLETFKKPFFGSVTQGSAFAVGVLEEFIILVFISGFCQITHNTLLYLSFVIAYTSHFIIHYIMCMQFRGYVPGVVTVTLELPIVLMIISHYWSSDVPLLSVFVYLLLAMIIAFTNLKIMHLIMPKIQTHLEKYAK	HXXEE domain-containing protein [Streptococcus oralis]
MucFSla	WP_200772093.1	Streptococcus lactarius CCUG 66490	Homo sapiens/human breast milk	×	0.94	4e-48	54.04	MSILFNVWMLPILFILHDFEEMIFMPLWKKRHYQKLLTFKKPFFGSVTQGSAFAVGVLEEFIILVFISGFCQITHNSLLYLSFVIAYTAHFIIHYIMCLQFRGYVPGVVTVTLELPMVLMIISHYWPSEVSLLSVISYLFVATALAYTNLKVMHQIMPKIQISLESYMK	HXXEE domain-containing protein [Streptococcus lactarius]
MucFSpa	WP_214255370.1	Streptococcus parasanguinis P430801	Homo sapiens/stool	×	0.94	3e-50	55.9	MGILFNVWMLPILFILHDFEEMIFMPLWKKRYRQKLVAFKKPFFGSVTQGSAFAVGVLEEFIILLFISGLCQMTHNTVLYLAFVIAYTSHFMIHYIMCVQFRGYVPGVVTVTLELPIVLMIIFHYWPSEGSLLSVIAYLFVAMALAYTNLKVMHQIMPKIQISLEKYMK	HXXEE domain-containing protein [Streptococcus parasanguinis]
*The strains containing the muc gene cluster are indicated by blue font; Strain isolated from the human body has a green background.
